# Supplementary material for: Analysis of symbiotic backscatter empowered wireless sensors network with short-packet communications
Source: PLoS One. 2024 Aug 26;19(8):e0307366. doi: 10.1371/journal.pone.0307366 (PMC11346738; doi:10.1371/journal.pone.0307366)
Supplement: S1 File — (ZIP) [file pone.0307366.s001.zip]

Archive with 7 entries (6 files):
- Simulation_Code/
- Simulation_Code/Bivariate_Fox_H.m
- Simulation_Code/fig_vers_PS.asv
- Simulation_Code/fig_vers_PS.m
- Simulation_Code/gammaz.m
- Simulation_Code/ISIvsPsi.eps
- Simulation_Code/ISIvsPsi.fig
