# Supplementary material for: Analysis of symbiotic backscatter empowered wireless sensors network with short-packet communications
Source: PLoS One. 2024 Aug 26;19(8):e0307366. doi: 10.1371/journal.pone.0307366 (PMC11346738; doi:10.1371/journal.pone.0307366)
Supplement: S1 File — (ZIP) [file pone.0307366.s001.zip › Simulation_Code/Bivariate_Fox_H.m]

function out = Bivariate_Fox_H(an1,alphan1,An1,ap1,alphap1,Ap1,...
bq1,betaq1,Bq1,cn2,Cn2,cp2, Cp2,...
dm2, Dm2, dq2, Dq2, en3, En3,...
ep3, Ep3, fm3, Fm3, fq3, Fq3, x, y)

%note there is no bm since m=0
%***** Integrand definition *****
F = @(s,t)( GammaProd(1-an1,alphan1,s,An1,t)...
    .*GammaProd(dm2,-Dm2, s)...
    .* GammaProd(1-cn2,Cn2,s)...
    .* GammaProd(fm3,-Fm3,t)...
    .* GammaProd(1-en3,En3,t)...
    .* (x.^s) .* (y.^t))...
    ./ (GammaProd(1-bq1,betaq1,s,Bq1,t)...
    .* GammaProd(ap1,-alphap1,s ,-Ap1,t)...
    .* GammaProd(1-dq2,Dq2,s)...
    .* GammaProd(cp2,-Cp2,s)...
    .* GammaProd(1-fq3,Fq3,t)...
    .* GammaProd(ep3,-Ep3,t));
%***** Contour definition *****
% cs
css = 0.1;
Sups = min(dm2./Dm2);
Infs = max((cn2-1)./Cn2);
    if(isempty(Sups) && isempty(Infs))
        cs=1;
    elseif(isempty(Sups) && ~isempty(Infs))
        cs = Infs +css;
    elseif(~isempty(Sups) && isempty(Infs))
        cs = Sups -css;
    else
        cs = (Sups + Infs)/2;% Sups< s <Infs
    end
%ct
Supt = min(fm3./Fm3);
Inft = max([((-1+an1-alphan1.*cs)./An1)...
    ((en3-1)/En3)]);
    if(isempty(Supt) && isempty(Inft))
        ct=1;
    elseif (isempty(Supt) && ~isempty(Inft))
        ct = Inft +css;
    elseif (~isempty(Supt) && isempty(Inft))
        ct = Supt -css;
    else
        ct = (5*Supt + Inft)/6;% Supt< t <Inft
    end
W = 10; %~infinity
out = real(((1/pi/2i).^2).*quad2d(F,cs-1i.*W,cs+1i.*W,ct-1i.*W,ct+1i.*W,...
            'Singular',true));
        
%***** GammaProd subfunction *****
function output = GammaProd(p,x,X,y,Y)
if(nargin==3)
    [pp, XX] = meshgrid(p,X);
    xx = meshgrid(x,X);
    if (isempty(p))
        output = ones(size(X));
    else
        output = reshape(prod(double(gammaz(pp+xx.*XX)),2),size(X));
    end
elseif(nargin==5)
    [pp, XX] = meshgrid(p,X);
     xx = meshgrid(x,X);
     yy = meshgrid(y,X);
    [pp, YY] = meshgrid(p,Y);
    if (isempty(p))
        output = ones(size(X));
    else
        output = reshape(prod(double(gammaz(pp+xx.*XX+yy.*YY)),2),size(X));
    end
end
end
end
