# Supplementary material for: Analysis of symbiotic backscatter empowered wireless sensors network with short-packet communications
Source: PLoS One. 2024 Aug 26;19(8):e0307366. doi: 10.1371/journal.pone.0307366 (PMC11346738; doi:10.1371/journal.pone.0307366)
Supplement: S1 File — (ZIP) [file pone.0307366.s001.zip › Simulation_Code/fig_vers_PS.m]

clc;
clear all;
close all;
%%
N = 150; % the number of the information bit
L = 100; % the block-length 
R = N/L; 

alp = 0.5; % alpha^2

Psi_dB = 0:5:50; % transmit power in dB

% mean of power dont set the distance
lambda_PTPR = 2;
lambda_PTIR = 3;
lambda_PTBD = 4;
lambda_BDIR = 5;

sim_times = 1e6; 
%% Channel
h_PTPR = sqrt(1/(2*lambda_PTPR)) * (randn(1,sim_times)+1i*randn(1,sim_times));
h_PTIR = sqrt(1/(2*lambda_PTIR)) * (randn(1,sim_times)+1i*randn(1,sim_times));
h_PTBD = sqrt(1/(2*lambda_PTBD)) * (randn(1,sim_times)+1i*randn(1,sim_times));
h_BDIR = sqrt(1/(2*lambda_BDIR)) * (randn(1,sim_times)+1i*randn(1,sim_times));


for i = 1:length(Psi_dB)
    tic;
    Psi = db2pow(Psi_dB(i));
    
    gamma_PTPR = abs(h_PTPR).^2 .* Psi;
    gamma_IR = abs(h_PTIR).^2 .* Psi./(alp*Psi.*abs(h_PTBD).^2.*abs(h_BDIR).^2  + 1);
    gamma_IR_c = alp*Psi.*abs(h_PTBD).^2.*abs(h_BDIR).^2;

    gamma_IR_e2e = min(gamma_IR,gamma_IR_c);

    rate_PR = log2(1+gamma_PTPR); % achiverate shannon
    V_PR = (1-(1+gamma_PTPR).^(-2)).*log2(exp(1)).^2;  % channel dispersion
    BLER_PR = qfunc((rate_PR-R)./sqrt(V_PR/L));
    BLER_PR_Sim(i) = mean(BLER_PR);

    rate_IR = log2(1+gamma_IR_e2e); % achiverate shannon
    V_IR = (1-(1+gamma_IR_e2e).^(-2)).*log2(exp(1)).^2;  % channel dispersion
    BLER_IR = qfunc((rate_IR-R)./sqrt(V_IR/L));
    BLER_IR_Sim(i) = mean(BLER_IR);


    omega = 2^R - 1;
    tau = sqrt(L/(2*pi*(2^(2*R)-1)));
    zeta = omega+1/(2*tau); % upper limit
    nu = omega-1/(2*tau); % lower limit


    F1 = @(x) (1-exp(-x.*lambda_PTPR./Psi));
    %BLER_PR_Ana(i) = tau*integral(F1,nu,zeta);
    BLER_PR_Ana(i) = tau.*(-nu+zeta)+ (tau.*Psi./lambda_PTPR).*(exp(-lambda_PTPR.*zeta./Psi)-exp(-lambda_PTPR.*nu./Psi));
    
    tong = 0;
    K = 10;
    for k = 1:K
        phi_k = cos((2*k-1)*pi/(2*K));
        F2 =  @(x) 1-lambda_PTBD*lambda_BDIR.*exp(-lambda_PTIR.*x./Psi) .* (lambda_PTIR.*x.*alp)^(-1).*  Bivariate_Fox_H(0,1,1,[],[],[],...
            [],[],[],[],[],[], [],...
            [0,0], [1,1], [], [], 1, 1,...
            [], [], [], [], 0, 1, lambda_PTBD*lambda_BDIR/(lambda_PTIR.*x.*alp), (1/(x/(alp*Psi)))/(lambda_PTIR.*x.*alp));

        varpi = phi_k*(zeta-nu)/2 + (zeta+nu)/2;
        tong = tong + sqrt(1-phi_k^2) .* F2(varpi);
 
    end

    BLER_IR_Ana(i) = tau*(zeta-nu)/2*pi/K*tong;
    toc
end

%% plot
h1=semilogy(Psi_dB,BLER_PR_Sim,'k--','LineWidth',2); hold on
h2=semilogy(Psi_dB,BLER_PR_Ana,'bo','Markersize',7); hold on
% 
% 
h3=semilogy(Psi_dB,BLER_IR_Sim,'k--','LineWidth',2); hold on
h4=semilogy(Psi_dB,BLER_IR_Ana,'ro','Markersize',7); hold on
grid on;
legend([h1,h2,h4],'Simulation','BLER Analysis at PR','BLER Analysis at IR') 
xlabel('\Psi (dB)');
ylabel('Average BLER');
title('Average BLER versus \Psi with N=150, L=100 and \alpha^2=0.1');
