# Supplementary material for: Analysis of symbiotic backscatter empowered wireless sensors network with short-packet communications
Source: PLoS One. 2024 Aug 26;19(8):e0307366. doi: 10.1371/journal.pone.0307366 (PMC11346738; doi:10.1371/journal.pone.0307366)
Supplement: S1 File — (ZIP) [file pone.0307366.s001.zip › Simulation_Code/gammaz.m]

function [f] = gammaz(z)
% GAMMA  Gamma function valid in the entire complex plane.
%        Accuracy is 15 significant digits along the real axis
%        and 13 significant digits elsewhere.
%        This routine uses a superb Lanczos series
%        approximation for the complex Gamma function.
%
%        z may be complex and of any size.
%        Also  n! = prod(1:n) = gamma(n+1)
%
%usage: [f] = gamma(z)
%       
%tested on versions 6.0 and 5.3.1 under Sun Solaris 5.5.1
%
%References: C. Lanczos, SIAM JNA  1, 1964. pp. 86-96
%            Y. Luke, "The Special ... approximations", 1969 pp. 29-31
%            Y. Luke, "Algorithms ... functions", 1977
%            J. Spouge,  SIAM JNA 31, 1994. pp. 931-944
%            W. Press,  "Numerical Recipes"
%            S. Chang, "Computation of special functions", 1996
%            W. J. Cody "An Overview of Software Development for Special
%            Functions", 1975
%
%see also:   GAMMA GAMMALN GAMMAINC PSI
%see also:   mhelp GAMMA
%
%Paul Godfrey
%pgodfrey@intersil.com
%http://winnie.fit.edu/~gabdo/gamma.txt
%Sept 11, 2001

siz = size(z);
z=z(:);
zz=z;

f = 0.*z; % reserve space in advance

p=find(real(z)<0);
if ~isempty(p)
   z(p)=-z(p);
end

% 15 sig. digits for 0<=real(z)<=171
% coeffs should sum to about g*g/2+23/24

g=607/128; % best results when 4<=g<=5

c = [  0.99999999999999709182;
      57.156235665862923517;
     -59.597960355475491248;
      14.136097974741747174;
      -0.49191381609762019978;
        .33994649984811888699e-4;
        .46523628927048575665e-4;
       -.98374475304879564677e-4;
        .15808870322491248884e-3;
       -.21026444172410488319e-3;
        .21743961811521264320e-3;
       -.16431810653676389022e-3;
        .84418223983852743293e-4;
       -.26190838401581408670e-4;
        .36899182659531622704e-5];

%Num Recipes used g=5 with 7 terms
%for a less effective approximation

z=z-1;
zh =z+0.5;
zgh=zh+g;
%trick for avoiding FP overflow above z=141
zp=zgh.^(zh*0.5);

ss=0.0;
for pp=size(c,1)-1:-1:1
    ss=ss+c(pp+1)./(z+pp);
end

%sqrt(2Pi)
sq2pi=  2.5066282746310005024157652848110;
f=(sq2pi*(c(1)+ss)).*((zp.*exp(-zgh)).*zp);

f(z==0 | z==1) = 1.0;

%adjust for negative real parts
if ~isempty(p)
   f(p)=-pi./(zz(p).*f(p).*sin(pi*zz(p)));
end

%adjust for negative poles
p=find(round(zz)==zz & imag(zz)==0 & real(zz)<=0);
if ~isempty(p)
   f(p)=Inf;
end

f=reshape(f,siz);

return
